# Supplementary material for: Experimental data of phospholipid supplementary in full fishmeal replacement diets on growth indices, whole body nutrient composition, muscle fatty acid composition, haematocrit value and serum lysozyme activity in Malaysian mahseer (Tor tambroides)
Source: Data Brief. 2020 Feb 13;29:105287. doi: 10.1016/j.dib.2020.105287 (PMC7038583; doi:10.1016/j.dib.2020.105287)
Supplement: Multimedia component 1 [file mmc1.xml]

<?xml version="1.0" encoding="utf-8" standalone="no"?>
<data>
  <datasets>
    <author>munafi@umt.edu.my</author>
    <type>0</type>
    <dataset>
      <value>6</value>
      <reason>Other (please explain)</reason>
      <comments>I have submitted my raw data as a supplementary data file along with my manuscript.</comments>
    </dataset>
  </datasets>
</data>
